# Supplementary material for: Contemporary diets of walruses in Bristol Bay, Alaska suggest temporal variability in benthic community structure
Source: PeerJ. 2020 Mar 19;8:e8735. doi: 10.7717/peerj.8735 (PMC7085891; doi:10.7717/peerj.8735)
Supplement: Supplemental Information 1 [file peerj-08-8735-s002.csv]

These data are the inverse of Ct scores of prey content in walrus diets as determined from qPCR analysis
Contact: John Maniscalco, Ph.D., Alaska SeaLife Center - johnm@alaskasealife.org
Collection Site	Amphipoda	Echiurius	Lumbrineris	Golfingia	Priapulius	Metridium	Dendrochirotida	Macoma	Nuculana	Spisula	Tellina	Serripes	Siliqua	Hiatella	Mya	Clinocardium	Astarte	Nucula	Neptunea	Buccinum	Euspira	Pyrulofusus	Margarites	Pagurus	Paralithodes	Hyas coarctatus	Chinoecetes	Erimacrus isenbeckii	Pandalus borealis	Crangon	Styela rustica	Limanda	Microstomus	Parophrys	Acantholumpenus	Ammodytes	Anisarchus	Eumesogrammus	Lumpenus	Hippoglossus	Lycodes	Clupea pallasii	Mallotus villosus	Phoca
Izembek	0	0	0.643500644	0	0	0	0	0	0	0	0	0	0	0	0	0	0	0	0.427599611	0	0	0	0	0	0	0	0	0	0	0	0.50235192	0	0	0	0	0	0	0	0	0	0	0	0	0
Izembek	0	0	0.386980492	0	0	0	0	0.243090243	0	0	0	0	0	0	0	0	0	0	0	0	0	0	0	0	0	0	0	0	0	0	0.311765962	0	0	0	0	0	0	0	0	0	0	0	0	0
Izembek	0	0.067654129	0.120242576	0	0.222727704	0	0	0.078875171	0	0	0	0	0	0	0	0.023958333	0	0	0.087529018	0	0	0	0.105893186	0.200597525	0	0.160848734	0	0	0	0	0.101720402	0	0.229212387	0.186219739	0	0.187243536	0.18481381	0.209000356	0.244029076	0	0	0	0	0
Izembek	0	0.136230264	0.093818985	0	0.505836576	0	0	0	0.017802911	0.060997488	0	0	0	0	0	0.127617801	0	0	0	0	0	0	0.543175487	0.411392405	0	0	0	0	0	0.02492157	0.07811782	0	0	0	0	0	0	0	0	0	0	0	0	0
Izembek	0	0.07898395	2.839265687	0	0.346981263	0	0	0	0	0	0	0	0	0	0	0	0	0	2.106046675	0	0	0	0	1.471488008	0	0	0	0	0	0	2.199661591	0	0	0	0	0	0	0	0	0	0	0	0	0
Izembek	0	0	4.522956136	0	0.218548081	0	2.693089431	0	0	0	0	0	0	0	0	0	0	0	0				0	0	0	0	0	0	0	0	0	0	0	0	0	0	0	0	0	0	0	0	0	0
Izembek	0	0.005045765	0.021312873	0	0	0	0	0.013333333	0	0.011574074	0	0	0	0	0	0	0	0	0.015414258	0	0	0	0.021701389	0.017711654	0	0	0	0	0	0	0.018123329	0	0	0	0	0	0	0	0	0	0	0	0	0
Cape Seniavin	0	0.082382763	4.441391941	0	0.230963295	0	0	3.278411491	1.002972728	3.792766373	0	2.143231972	0.241815476	0	0	0	0	0	2.759405448	0	0	0	0.324837581	0	0	0	0	0	0	0	3.069134631	0	0	0	0	0	0	0	0	0	0	0	0	0
Cape Seniavin	0	0	0.780614734	0	0	0	0	0.45325779	0	0	0	0.444650301	0.492813142	0	0	0	0	0.210084034	0.595829196	0	0	0	0.213675214	0.495970242	0	0	0	0.258175559	0	0	0.61201071	0	0.191963143	0	0.165947561	0	0.182215743	0	0.238284353	0	0	0	0	0
Cape Seniavin	0	0	5.285333333	0	0.200259159	0	0	0	0	3.7882263	0	0	0	0	0	0	0	0	0	0	0	0	0.23255814	0.182012848	0	0	0	0	0	0	3.731736707	0	0	0.20303356	0	0	0	0.190604328	0.268350434	0	0	0	0	0
Cape Seniavin	0	0	10	0	0.837014648	0	0	17.45904762	0	0	0	10	0	0	0	0	0	0	10	0	0	0	0	0	0	0	0	0	0	0	10	0	0	0	0	0	0	0	0	0	0	0	0	0
Cape Seniavin	0	0.256328779	10	0	0.906265214	0	0	0	0	0	0	0	7.175257732	0	0	0	0	0	8.921933086	0	0	0	1.024989411	8.417086574	0	0	0	0	0	0	8.825767182	0	0	0	0	0	0	0	0	0	0	0	0	0
Cape Seniavin	0	0.04528039	8.043875686	0	0	0	2.482051282	0	0	0	0	0	0	0	0	0	0	0	5.716310381	0	0	0	0	5.187566988	0	0	0	0	0	0	5.866666667	0	0.174403005	0.152635905	0	0	0.161490683	0	0.204370382	0	0	0	0	0
Cape Seniavin	0	0.026525199	4.329212822	0	0.078485235	0	0	3.099616858	0	0	0	0	2.96989721	0	0	0	0	0.124223602	3.414798869	0	0	0	0.115440115	0.078895464	0	0	0	0	0	1.783273817	3.559486096	0	0	0	0	0	0	0	0	0	0	0	0	0
Cape Seniavin	0	0	8.187406374	0	0.155361629	0	0	5.241402116	0	0	0	0	0.173688101	0	0	0	0	0	6.183676654	0	0	0	0.238095238	0	0	0	0	0	0	0	6.216417618	0	0	0	0	0	0	0	0	0	0	0	0	0
Cape Seniavin	0	0	0.157592395	0	0.189594781	0	0	0	0	0	0	0	0.113056163	0	0	0	0	0	0.054801301	0.183629007	0	0	0.152184585	0.274512196	0	0	0	0	0	0	0.097364867	0	0.337277768	0.248473363	0	0.233266121	0.261803337	0	0.302610658	0	0	0	0	0
Cape Seniavin	0	0	5.083708771	0	0.077845244	0	0	0	0	0	0	0	0	0	0	0	0	0	1.59837714	0	0	0	0	3.213783404	0	0	0	0	0	0	4.138368197	0	0	0	0	0	0	0	0	0	0	0	0	0
Cape Seniavin	0	0.035415325	10	0	0.105769231	0	0	6.337192045	0	6.803696622	0	0	6.701192718	0	0	0	0	0.191637631	0	0	0	0	0.154929577	0.114702815	0	0	0	0	0	0	8.77842194	0	0	0	0	0	0	0	0	0	0	0	0	0
Cape Seniavin	0	0.05259467	4.143071487	0	0.185414091	0	0	0	0	0	0	0	0	0	0	0	0	0	0	0	0	0	0	1.9543379	0	0	0	5.169082126	0	0	3.977880013	0	0.231875097	0.177957053	0	0.186892599	0.188253012	0	0.244458931	0	0	0	0	0.88502895
Cape Seniavin	0	0.046994536	2.138013998	0	0	0	0	1.582675572	0	0	0	0	0	0	0	0	0	0	0	0	0	0	0	1.212931768	0	0	0	0	0	0	1.771796266	0	0.207699367	0.166686049	0	0.169364685	0.170007512	0	0.191904316	0	0	0	0	0
Cape Seniavin	0	0.013956734	0.742669753	0	0	0	0	0	0	0	0	0	0.502283105	0	0	0	0	0	0	0	0	0	0.71197411	0.47008547	0	0	0	0	0	0	0.674462401	0	0.058625238	0	0.042458338	0	0.05155968	0	0.071047957	0	0	0	0	0
Cape Seniavin	0	0	0.192766195	0	0.038600554	0	0	0	0	0	0	0	0.105555556	0	0	0	0	0	0.068889251	0	0	0	0.172805821	0.153045202	0	0	0	0	0	0	0.178303303	0	0.052261498	0.046596349	0	0.045571298	0.045061653	0.039422284	0.062273551	0	0	0	0	0.056497175
Cape Seniavin	0	0	0.225806452	0	0.052164841	0	0.107444359	0.125111707	0.049295775	0	0	0	0.131826742	0	0	0	0	0.206185567	0	0	0	0	0.211800303	0.109976434	0	0	0	0	0	0	0.206064174	0	0	0.047811536	0	0.044709995	0.046243747	0	0.055682106	0	0	0	0	0
Cape Seniavin	0	0.007657805	0.821817941	0	0.030766526	0	0	0	0	0	0	0	0	0	0	0	0	0	0	0	0	0	0	0.825840826	0	0	0	0	0	0	1.074849391	0	0	0.026856967	0	0.027090832	0.028483073	0.029625868	0.034799901	0	0	0	0	0
Hagemeister I.	0	1.052343408	5.186517171	0	3.802627414	0	0	0	0	0	0	0	0	0	0	0	0	0	3.036119711	0	0	0	0	3.925807313	0	0	0	0	0	0	6.724264034	0	0	3.295610425	0	3.853402302	3.76110524	0	4.996620392	0	0	0	0	0
Hagemeister I.	0	0.060551014	0.932447843	0	0.205233453	0	0	0	0	0	0	0	0	0	0	0	0	0	0	0	0	0	0	0.893603343	0	0	0	0	0	0	1.265592279	0	0.277970813	0.238066897	0	0	0.230866905	0	0.298864316	0	0	0	0	0
Hagemeister I.	0	0.191608854	4.728950404	0	0	0	0	0	0	0	0	0	0	0	0	0	0	0	2.201933405	0	0	0	0	5.453446191	0	3.440122044	0	0	0	0	6.98574969	0	0.88970701	0	0.566129819	0	0.711569133	0	1.010629029	0	0	0	0	0
Hagemeister I.	0	0	6.874898324	0	1.491487266	0	0	0	0	0	0	0	0	0	0	0	0	0	0	5.689283791	0	0	0	6.050973654	0	0	0	0	0	0	9.321510499	0	0	1.769985389	0	0	1.735428946	1.596986817	1.671001813	0	0	0	0	0
Hagemeister I.	0	0.178812416	2.200975998	0	0.716700473	0	0	0	0	0	0	0	0	0	0	0	0	0	0	0	0	0	0	0	0	0	0	0	0	0	3.28234071	0	0	0.650865774	0	0.618797431	0.663827655	0.779526401	0.804859529	0	0	0	0	0
Hagemeister I.	0	0.775468082	6.781949934	0	1.968489203	0	7.817008352	0	0	0	0	0	0	0	0	0	0	0	0	0	0	0	0	0	0	0	0	10	0	0	9.409560369	0	0	0	0	0	0	0	0	0	0	0	0	0
Hagemeister I.	0	0.028907081	0.402414487	0	0.11715638	0	0	0.335820896	0	0	0	0	0	0	0	0	0	0	0.196110476	0	0	0	0	0.646641072	0	0	0	0	0	0	0.584131105	0	0.118607078	0.099407531	0	0.095042579	0.095796452	0	0.125824148	0	0	0	0	0
Hagemeister I.	0	0.070899471	1.378971627	0	0.227334419	0	1.237707698	0	0	0	0	1.715548035	0	0	0	0	0	0	0.710047661	0	0	0	0	1.9467087	0	0	0	0	0	0	0	0	0	0.270379338	0	0.264487605	0.271562905	0	0.359230068	0	0	0	0	0
Hagemeister I.	0	0	5.574980575	0	0	0	0	0	0	5.295202952	0	0	0	0	0	0	0	0	3.45970707	0	0	0	7.513089005	0	0	0	0	0	0	0	6.63583815	0	7.021266563	0	0	5.259997174	5.769975975	0	6.375508456	0	0	0	0	0
Hagemeister I.	0	0.025086512	0.510877209	0	0.070725036	0	1.249090909	0	0	0	0	0.142052792	0	0	0	0	0	0	0.070258808	0	0	0	0	0.353958514	0	0	0	0	0	0.030487805	0.739313474	0	0.609211701	0	0.413635715	0	0.471372262	0	0.698458574	0	0	0	0	0
Hagemeister I.	0	0	1.805303564	0	0.614319706	0	0	1.828933092	0	0	0	0	0	0	0	0	0	0	1.0698491	0	0	0	0	0.023447099	0	0	0	0	0	0	2.113435068	0.010996745	0	0.027229603	0	0.026300126	0	0.023725681	0.024694246	0	0	0	0	0
Hagemeister I.	0	0.039033242	0.584418608	0	0.154282378	0	0	0	0	0	0	0	0	0	0	0	0	0	0.235790197	0.09329299	0	0	0	0.079952969	0	0.09711511	0	0	0	0	0.721195595	0.129582679	0	0	0	0	0	0	0	0	0	0	0	0
Round I. 2015	0	0	0.725195698	0	0	0	0	0.701956272	0	0.671067107	0	0.482938801	0.654533844	0	0	0	0	0	0.636676756	0	0	0	0.915996425	0.473174869	0	0	0	0	0	0	1.971456123	0	1.016109046	0.868165841	0.810308708	0.906638362	0.858027792	1.050958679	1.095260993	0	0	0	0	0
Round I. 2015	0	0	2.888737788	0	0.113408939	0	0	0.309278351	0	0	0	0	0	0	0	0	0	0	0.339110776	0	0	0	0	0.092491839	0	0	0	0	0	0	2.874074074	0	0	0.194352349	0	0	0.195424761	0	0.252412769	0	0	0	0	0
Round I. 2015	0	0.035701535	3.696949081	0	0.115114539	0	0	1.987767584	0	1.615408512	0	0	0.494505495	0	0	0	0	0	0				0	3.230543319	0	0	0	0	0	1.037840752	0.358195679	0	0.294377392	0.22296544	0.246822165	0.250031254	0.235404896	0.274197971	0.343229792	0	0	0	0	0
Round I. 2015	0	0.562111801	10	0	2.395764394	0	0	2.283298097	0	0	0	0	0	0	0	0	0	0	2.600216685	0	0	0	0	1.958874459	0	0	0	0	0	0	0.379768519	0	0	0	0	0	0	0	0	0	0	0	0	0
Round I. 2017-18	0	0	0	4.62313646	0	0	3.181753182	4.917398751	0	3.169177082	0	0	0	0	4.826202484	0	0	5.008723057	0	0	1.836717847	0	0	0	0	0	0	0	0	0	0	0	0	0	0	0	0	0	0	0	0	0	0	0
Round I. 2017-18	0	0	1.802769819	2.521710087	2.57196389	0	2.081323225	2.431953616	0	1.976439791	2.222549308	0	0	0	3.041901692	0	0	2.966601179	0	0	1.194336787	0	0	0	0	0	0	0.711794098	0	0	0	0	0	0	0	0	0	0	0	0	0	0	0	0
Round I. 2017-18	0	0	0.838651612	1.171093973	1.198199778	0	0.956112122	0	0	0	0	0	0	0	0	0	0	0	0	0	0.603704685	0	0	0	0	0	0	0.325071754	0	0	0	0	0	0	0	0	0	0	0	0	0	0	0	0
Round I. 2017-18	0	0	3.446907702	0	0	0	3.154073066	3.608515057	0	3.002419215	3.293994976	0	0	0	3.529352021	1.406256323	0	4.64261857	0	0	0	0	0	0	0	0	0	1.064106686	0	0	0	0	0	0	0	0	0	0	0	0	0	0	0	0
Round I. 2017-18	0	0	0	0	0	0	0	0	0	0	0	0	0	0	0	0	0	0	3	3	4	5	0	0	0	0	0	0	0	0	0	0	0	0	0	0	0	0	0	0	0	0	0	0
Round I. 2017-18	0	0	2.256970055	2.601156069	2.539840637	0	2.120288248	2.540262328	0	2.531436135	2.140159463	0	0	0	3.030903328	0	1.150808575	0	0	0	0	0	0	0	0	0	0	0.830303359	0	0	2.5	0	0	0	0	0	0	0	0	0	0	0	0	0
Round I. 2017-18	0	0	0.486330179	0.611974859	0.567745895	0	0.478159731	0.648099492	0	0.589078172	0.541252194	0	0	0	0.698640483	0	0	0.770512287	0	0	0.307948398	0	0.677283544	0	0	0	0	0.197522955	0	0	0.61461794	0	0	0	0	0	0	0	0	0	0	0	0	0
Round I. 2017-18	0	0	0.08834333	0.107399243	0.103048053	0	0.088578089	0.097887687	0	0.07030007	0.091760842	0	0	0	0.124868559	0	0	0	0.024420966	0	0.054611825	0	0	0	0	0	0	0	0	0	0.109157762	0	0	0	0	0	0	0	0	0	0	0	0	0
Round I. 2017-18	0	0	1.50515375	1.901803716	1.989964648	0	1.33013187	1.947653329	0	1.555882484	1.871514372	0	0	0	2.199533623	0	0	0	0.430736572	0	0.907294754	0	0	0	0	0	0	0.579435839	0	0	1.716083985	0	0	0	0	0	0	0	0	0	0	0	0	0
Round I. 2017-18	0	0	0	0	0	0	0.348432056	0.291745323	0	0.210187933	0.268011982	0	0	0	0.326232969	0	0	0	0.061910485	0	0.129474486	0	0.269798445	0	0	0	0	0.085260043	0	0	0.306306306	0	0	0	0	0	0	0	0	0	0	0	0	0
Round I. 2017-18	0	0	0	0	0	0	0	0.244840853	0	0.158622252	0.210684725	0.229432973	0	0	0.274779195	0	0	0	0	0	0	0	0.227531286	0	0	0	0	0	0	0	0	0	0	0	0	0	0	0	0	0	0	0	0	0
Round I. 2017-18	0	0	0.069300069	0.080612656	0.077377991	0	0.069094857	0.081187659	0	0.066876851	0.078762307	0	0	0	0.09738453	0	0.048758402	0	0	0	0	0	0.085049511	0	0	0	0	0.02454461	0	0	0.07236264	0	0	0	0	0	0	0	0	0	0	0	0	0
Round I. 2017-18	0	0	1.760031203	2.059091946	2.127534182	0	2.012936322	1.995908664	0	1.512105219	1.882561535	0	0	0	2.608004624	1.155052153	0	0	0	0	0.923864363	0	1.877568003	0	0	0	0	0	0	0	1.96462585	0	0	0	0	0	0	0	0	0	0	0	0	0
Round I. 2017-18	0	0	1.241792749	1.519916143	1.491769547	0	1.306894998	1.608133087	0	0.885225885	0	0	0	0	1.82888375	0	0	0	0.378754898	0	0.738163923	0	0	0	0	0	0	0	0	0	1.391777316	0	0	0	0	0	0	0	0	0	0	0	0	0
Round I. 2017-18	0	0	0.895713372	1.112814398	1.082394522	0	1.038685745	1.284824648	0	0.738814128	0	0	0	0	1.360260948	0	0	0	0	0	0.513707606	0	0	0	0	0	0	0.322825049	0	0	1.013548454	0	0	0	0.877192982	0	1.081140714	0	0	0	0	1.486537732	0	0
Round I. 2017-18	0	0	0	0	0	0	0	0.699667658	0	0.455321571	0.680387821	0.687876182	0.276893258	0.694444444	0.724637681	0.360750361	0	0.629722922	0	0	0.294031167	0	0	0	0	0	0	0.208811861	0	0	0	0	0	0	0	0	0	0	0	0	0	0	0	0
